# Supplementary material for: Assessment of airborne bacteria from a public health institution in Mexico City
Source: PLOS Glob Public Health. 2024 Nov 7;4(11):e0003672. doi: 10.1371/journal.pgph.0003672 (PMC11542838; doi:10.1371/journal.pgph.0003672)
Supplement: S1 Text — (ZIP) [file pgph.0003672.s001.zip]

Archive with 44 entries (44 files):
- Hospital_16S_QC/21022023_BED1_16S_S20_L001_R1_001_fastqc.html
- Hospital_16S_QC/21022023_BED1_16S_S20_L001_R2_001_fastqc.html
- Hospital_16S_QC/21022023_BED2_16S_S21_L001_R1_001_fastqc.html
- Hospital_16S_QC/21022023_BED2_16S_S21_L001_R2_001_fastqc.html
- Hospital_16S_QC/21022023_BED3_16S_S22_L001_R1_001_fastqc.html
- Hospital_16S_QC/21022023_BED3_16S_S22_L001_R2_001_fastqc.html
- Hospital_16S_QC/21022023_BP1D1_16S_S12_L001_R1_001_fastqc.html
- Hospital_16S_QC/21022023_BP1D1_16S_S12_L001_R2_001_fastqc.html
- Hospital_16S_QC/21022023_BP1D2_16S_S13_L001_R1_001_fastqc.html
- Hospital_16S_QC/21022023_BP1D2_16S_S13_L001_R2_001_fastqc.html
- Hospital_16S_QC/21022023_BP1D3_16S_S14_L001_R1_001_fastqc.html
- Hospital_16S_QC/21022023_BP1D3_16S_S14_L001_R2_001_fastqc.html
- Hospital_16S_QC/21022023_BP2D1_16S_S15_L001_R1_001_fastqc.html
- Hospital_16S_QC/21022023_BP2D1_16S_S15_L001_R2_001_fastqc.html
- Hospital_16S_QC/21022023_BP2D2_16S_S16_L001_R1_001_fastqc.html
- Hospital_16S_QC/21022023_BP2D2_16S_S16_L001_R2_001_fastqc.html
- Hospital_16S_QC/21022023_BP2D3_16S_S17_L001_R1_001_fastqc.html
- Hospital_16S_QC/21022023_BP2D3_16S_S17_L001_R2_001_fastqc.html
- Hospital_16S_QC/21022023_BUD1_16S_S18_L001_R1_001_fastqc.html
- Hospital_16S_QC/21022023_BUD1_16S_S18_L001_R2_001_fastqc.html
- Hospital_16S_QC/21022023_BUD2_16S_S19_L001_R1_001_fastqc.html
- Hospital_16S_QC/21022023_BUD2_16S_S19_L001_R2_001_fastqc.html
- Hospital_16S_QC/21022023_CED1_16S_S40_L001_R1_001_fastqc.html
- Hospital_16S_QC/21022023_CED1_16S_S40_L001_R2_001_fastqc.html
- Hospital_16S_QC/21022023_CED2_16S_S41_L001_R1_001_fastqc.html
- Hospital_16S_QC/21022023_CED2_16S_S41_L001_R2_001_fastqc.html
- Hospital_16S_QC/21022023_CED3_16S_S42_L001_R1_001_fastqc.html
- Hospital_16S_QC/21022023_CED3_16S_S42_L001_R2_001_fastqc.html
- Hospital_16S_QC/21022023_CP1D1_16S_S34_L001_R1_001_fastqc.html
- Hospital_16S_QC/21022023_CP1D1_16S_S34_L001_R2_001_fastqc.html
- Hospital_16S_QC/21022023_CP1D2_16S_S35_L001_R1_001_fastqc.html
- Hospital_16S_QC/21022023_CP1D2_16S_S35_L001_R2_001_fastqc.html
- Hospital_16S_QC/21022023_CP1D3_16S_S36_L001_R1_001_fastqc.html
- Hospital_16S_QC/21022023_CP1D3_16S_S36_L001_R2_001_fastqc.html
- Hospital_16S_QC/21022023_CP2D1_16S_S37_L001_R1_001_fastqc.html
- Hospital_16S_QC/21022023_CP2D1_16S_S37_L001_R2_001_fastqc.html
- Hospital_16S_QC/21022023_CP2D2_16S_S38_L001_R1_001_fastqc.html
- Hospital_16S_QC/21022023_CP2D2_16S_S38_L001_R2_001_fastqc.html
- Hospital_16S_QC/21022023_CP2D3_16S_S39_L001_R1_001_fastqc.html
- Hospital_16S_QC/21022023_CP2D3_16S_S39_L001_R2_001_fastqc.html
- Hospital_16S_QC/21022023_CUD1_16S_S43_L001_R1_001_fastqc.html
- Hospital_16S_QC/21022023_CUD1_16S_S43_L001_R2_001_fastqc.html
- Hospital_16S_QC/21022023_CUD2_16S_S44_L001_R1_001_fastqc.html
- Hospital_16S_QC/21022023_CUD2_16S_S44_L001_R2_001_fastqc.html
