# Supplementary material for: Assessment of airborne bacteria from a public health institution in Mexico City
Source: PLOS Glob Public Health. 2024 Nov 7;4(11):e0003672. doi: 10.1371/journal.pgph.0003672 (PMC11542838; doi:10.1371/journal.pgph.0003672)
Supplement: S1 Fig — (ZIP) [file pgph.0003672.s002.zip]

Archive with 1 entries (1 files):
- 16S.krona english.html
